# Supplementary material for: Seasonal Shifts in Influenza, Respiratory Syncytial Virus, and Other Respiratory Viruses After the COVID-19 Pandemic: An Eight-Year Retrospective Study in Jalisco, Mexico
Source: Viruses. 2024 Dec 8;16(12):1892. doi: 10.3390/v16121892 (PMC11680140; doi:10.3390/v16121892)
Supplement: Supplementary file 1 [file viruses-16-01892-s001.zip]

Archive with 1 entries (1 files):
- viruses-3359731-supplementary.pdf
